# Supplementary material for: The Role of Ferroptosis-Related Molecules and Significance of Ferroptosis Score in Cervical Cancer
Source: J Oncol. 2022 Oct 30;2022:7835698. doi: 10.1155/2022/7835698 (PMC9637471; doi:10.1155/2022/7835698)
Supplement: Supplementary Materials — Figure S1. Sankey diagram showing the association between FerroScore and CC classification. Table S1. The primers for qRT-PCR. Table S2. The list of differentially FRGs. Table S3. The clinical characteristics of CC patients in Cluster 1 and Cluster 2.() [file 7835698.f1.zip]

Archive with 4 entries (4 files):
- Figure S1.pdf
- Table S1.docx
- Table S2 (1).docx
- Table S3 (1).docx
